# Supplementary material for: Antimicrobial resistance genetic factor identification from whole-genome sequence data using deep feature selection
Source: BMC Bioinformatics. 2019 Dec 24;20(Suppl 15):535. doi: 10.1186/s12859-019-3054-4 (PMC6929425; doi:10.1186/s12859-019-3054-4)
Supplement: Supplementary file 2 — NCBI identifiers. This is a text (.txt) file with NCBI identifiers of the raw reads of 676 N. gonorrhoeae strains used and analyzed in this study. URLs at NCBI corresponding to those identifiers are also given. (TXT 45 kb) [file 12859_2019_3054_MOESM2_ESM.txt]

NCBI SRA accession number	URL
ERR191730	https://trace.ncbi.nlm.nih.gov/Traces/sra/?run=ERR191730
ERR191731	https://trace.ncbi.nlm.nih.gov/Traces/sra/?run=ERR191731
ERR191732	https://trace.ncbi.nlm.nih.gov/Traces/sra/?run=ERR191732
ERR191733	https://trace.ncbi.nlm.nih.gov/Traces/sra/?run=ERR191733
ERR191734	https://trace.ncbi.nlm.nih.gov/Traces/sra/?run=ERR191734
ERR191735	https://trace.ncbi.nlm.nih.gov/Traces/sra/?run=ERR191735
ERR191736	https://trace.ncbi.nlm.nih.gov/Traces/sra/?run=ERR191736
ERR191737	https://trace.ncbi.nlm.nih.gov/Traces/sra/?run=ERR191737
ERR191738	https://trace.ncbi.nlm.nih.gov/Traces/sra/?run=ERR191738
ERR191739	https://trace.ncbi.nlm.nih.gov/Traces/sra/?run=ERR191739
ERR191740	https://trace.ncbi.nlm.nih.gov/Traces/sra/?run=ERR191740
ERR191741	https://trace.ncbi.nlm.nih.gov/Traces/sra/?run=ERR191741
ERR191746	https://trace.ncbi.nlm.nih.gov/Traces/sra/?run=ERR191746
ERR191748	https://trace.ncbi.nlm.nih.gov/Traces/sra/?run=ERR191748
ERR191749	https://trace.ncbi.nlm.nih.gov/Traces/sra/?run=ERR191749
ERR191750	https://trace.ncbi.nlm.nih.gov/Traces/sra/?run=ERR191750
ERR191751	https://trace.ncbi.nlm.nih.gov/Traces/sra/?run=ERR191751
ERR191752	https://trace.ncbi.nlm.nih.gov/Traces/sra/?run=ERR191752
ERR191753	https://trace.ncbi.nlm.nih.gov/Traces/sra/?run=ERR191753
ERR191754	https://trace.ncbi.nlm.nih.gov/Traces/sra/?run=ERR191754
ERR191755	https://trace.ncbi.nlm.nih.gov/Traces/sra/?run=ERR191755
ERR191756	https://trace.ncbi.nlm.nih.gov/Traces/sra/?run=ERR191756
ERR191757	https://trace.ncbi.nlm.nih.gov/Traces/sra/?run=ERR191757
ERR191758	https://trace.ncbi.nlm.nih.gov/Traces/sra/?run=ERR191758
ERR191759	https://trace.ncbi.nlm.nih.gov/Traces/sra/?run=ERR191759
ERR191760	https://trace.ncbi.nlm.nih.gov/Traces/sra/?run=ERR191760
ERR191761	https://trace.ncbi.nlm.nih.gov/Traces/sra/?run=ERR191761
ERR191762	https://trace.ncbi.nlm.nih.gov/Traces/sra/?run=ERR191762
ERR191763	https://trace.ncbi.nlm.nih.gov/Traces/sra/?run=ERR191763
ERR191765	https://trace.ncbi.nlm.nih.gov/Traces/sra/?run=ERR191765
ERR191766	https://trace.ncbi.nlm.nih.gov/Traces/sra/?run=ERR191766
ERR191767	https://trace.ncbi.nlm.nih.gov/Traces/sra/?run=ERR191767
ERR191768	https://trace.ncbi.nlm.nih.gov/Traces/sra/?run=ERR191768
ERR191769	https://trace.ncbi.nlm.nih.gov/Traces/sra/?run=ERR191769
ERR191770	https://trace.ncbi.nlm.nih.gov/Traces/sra/?run=ERR191770
ERR191771	https://trace.ncbi.nlm.nih.gov/Traces/sra/?run=ERR191771
ERR191772	https://trace.ncbi.nlm.nih.gov/Traces/sra/?run=ERR191772
ERR191773	https://trace.ncbi.nlm.nih.gov/Traces/sra/?run=ERR191773
ERR191774	https://trace.ncbi.nlm.nih.gov/Traces/sra/?run=ERR191774
ERR191775	https://trace.ncbi.nlm.nih.gov/Traces/sra/?run=ERR191775
ERR191776	https://trace.ncbi.nlm.nih.gov/Traces/sra/?run=ERR191776
ERR191777	https://trace.ncbi.nlm.nih.gov/Traces/sra/?run=ERR191777
ERR191778	https://trace.ncbi.nlm.nih.gov/Traces/sra/?run=ERR191778
ERR191779	https://trace.ncbi.nlm.nih.gov/Traces/sra/?run=ERR191779
ERR191780	https://trace.ncbi.nlm.nih.gov/Traces/sra/?run=ERR191780
ERR191781	https://trace.ncbi.nlm.nih.gov/Traces/sra/?run=ERR191781
ERR191782	https://trace.ncbi.nlm.nih.gov/Traces/sra/?run=ERR191782
ERR191783	https://trace.ncbi.nlm.nih.gov/Traces/sra/?run=ERR191783
ERR191784	https://trace.ncbi.nlm.nih.gov/Traces/sra/?run=ERR191784
ERR191785	https://trace.ncbi.nlm.nih.gov/Traces/sra/?run=ERR191785
ERR191786	https://trace.ncbi.nlm.nih.gov/Traces/sra/?run=ERR191786
ERR191787	https://trace.ncbi.nlm.nih.gov/Traces/sra/?run=ERR191787
ERR191788	https://trace.ncbi.nlm.nih.gov/Traces/sra/?run=ERR191788
ERR191789	https://trace.ncbi.nlm.nih.gov/Traces/sra/?run=ERR191789
ERR191791	https://trace.ncbi.nlm.nih.gov/Traces/sra/?run=ERR191791
ERR191792	https://trace.ncbi.nlm.nih.gov/Traces/sra/?run=ERR191792
ERR191793	https://trace.ncbi.nlm.nih.gov/Traces/sra/?run=ERR191793
ERR191794	https://trace.ncbi.nlm.nih.gov/Traces/sra/?run=ERR191794
ERR191795	https://trace.ncbi.nlm.nih.gov/Traces/sra/?run=ERR191795
ERR191796	https://trace.ncbi.nlm.nih.gov/Traces/sra/?run=ERR191796
ERR191797	https://trace.ncbi.nlm.nih.gov/Traces/sra/?run=ERR191797
ERR191798	https://trace.ncbi.nlm.nih.gov/Traces/sra/?run=ERR191798
ERR191799	https://trace.ncbi.nlm.nih.gov/Traces/sra/?run=ERR191799
ERR191800	https://trace.ncbi.nlm.nih.gov/Traces/sra/?run=ERR191800
ERR191801	https://trace.ncbi.nlm.nih.gov/Traces/sra/?run=ERR191801
ERR191802	https://trace.ncbi.nlm.nih.gov/Traces/sra/?run=ERR191802
ERR191803	https://trace.ncbi.nlm.nih.gov/Traces/sra/?run=ERR191803
ERR191804	https://trace.ncbi.nlm.nih.gov/Traces/sra/?run=ERR191804
ERR191805	https://trace.ncbi.nlm.nih.gov/Traces/sra/?run=ERR191805
ERR191806	https://trace.ncbi.nlm.nih.gov/Traces/sra/?run=ERR191806
ERR191807	https://trace.ncbi.nlm.nih.gov/Traces/sra/?run=ERR191807
ERR191808	https://trace.ncbi.nlm.nih.gov/Traces/sra/?run=ERR191808
ERR191809	https://trace.ncbi.nlm.nih.gov/Traces/sra/?run=ERR191809
ERR191810	https://trace.ncbi.nlm.nih.gov/Traces/sra/?run=ERR191810
ERR191811	https://trace.ncbi.nlm.nih.gov/Traces/sra/?run=ERR191811
ERR191812	https://trace.ncbi.nlm.nih.gov/Traces/sra/?run=ERR191812
ERR191813	https://trace.ncbi.nlm.nih.gov/Traces/sra/?run=ERR191813
ERR191814	https://trace.ncbi.nlm.nih.gov/Traces/sra/?run=ERR191814
ERR191815	https://trace.ncbi.nlm.nih.gov/Traces/sra/?run=ERR191815
ERR191816	https://trace.ncbi.nlm.nih.gov/Traces/sra/?run=ERR191816
ERR191817	https://trace.ncbi.nlm.nih.gov/Traces/sra/?run=ERR191817
ERR191818	https://trace.ncbi.nlm.nih.gov/Traces/sra/?run=ERR191818
ERR191819	https://trace.ncbi.nlm.nih.gov/Traces/sra/?run=ERR191819
ERR191820	https://trace.ncbi.nlm.nih.gov/Traces/sra/?run=ERR191820
ERR191821	https://trace.ncbi.nlm.nih.gov/Traces/sra/?run=ERR191821
ERR191822	https://trace.ncbi.nlm.nih.gov/Traces/sra/?run=ERR191822
ERR191823	https://trace.ncbi.nlm.nih.gov/Traces/sra/?run=ERR191823
ERR191824	https://trace.ncbi.nlm.nih.gov/Traces/sra/?run=ERR191824
ERR191825	https://trace.ncbi.nlm.nih.gov/Traces/sra/?run=ERR191825
ERR223603	https://trace.ncbi.nlm.nih.gov/Traces/sra/?run=ERR223603
ERR223604	https://trace.ncbi.nlm.nih.gov/Traces/sra/?run=ERR223604
ERR223605	https://trace.ncbi.nlm.nih.gov/Traces/sra/?run=ERR223605
ERR223606	https://trace.ncbi.nlm.nih.gov/Traces/sra/?run=ERR223606
ERR223607	https://trace.ncbi.nlm.nih.gov/Traces/sra/?run=ERR223607
ERR223608	https://trace.ncbi.nlm.nih.gov/Traces/sra/?run=ERR223608
ERR223609	https://trace.ncbi.nlm.nih.gov/Traces/sra/?run=ERR223609
ERR223610	https://trace.ncbi.nlm.nih.gov/Traces/sra/?run=ERR223610
ERR223611	https://trace.ncbi.nlm.nih.gov/Traces/sra/?run=ERR223611
ERR223612	https://trace.ncbi.nlm.nih.gov/Traces/sra/?run=ERR223612
ERR223613	https://trace.ncbi.nlm.nih.gov/Traces/sra/?run=ERR223613
ERR223614	https://trace.ncbi.nlm.nih.gov/Traces/sra/?run=ERR223614
ERR223615	https://trace.ncbi.nlm.nih.gov/Traces/sra/?run=ERR223615
ERR223616	https://trace.ncbi.nlm.nih.gov/Traces/sra/?run=ERR223616
ERR223619	https://trace.ncbi.nlm.nih.gov/Traces/sra/?run=ERR223619
ERR223620	https://trace.ncbi.nlm.nih.gov/Traces/sra/?run=ERR223620
ERR223621	https://trace.ncbi.nlm.nih.gov/Traces/sra/?run=ERR223621
ERR223622	https://trace.ncbi.nlm.nih.gov/Traces/sra/?run=ERR223622
ERR223623	https://trace.ncbi.nlm.nih.gov/Traces/sra/?run=ERR223623
ERR223624	https://trace.ncbi.nlm.nih.gov/Traces/sra/?run=ERR223624
ERR223625	https://trace.ncbi.nlm.nih.gov/Traces/sra/?run=ERR223625
ERR223626	https://trace.ncbi.nlm.nih.gov/Traces/sra/?run=ERR223626
ERR223627	https://trace.ncbi.nlm.nih.gov/Traces/sra/?run=ERR223627
ERR223628	https://trace.ncbi.nlm.nih.gov/Traces/sra/?run=ERR223628
ERR223629	https://trace.ncbi.nlm.nih.gov/Traces/sra/?run=ERR223629
ERR223630	https://trace.ncbi.nlm.nih.gov/Traces/sra/?run=ERR223630
ERR223631	https://trace.ncbi.nlm.nih.gov/Traces/sra/?run=ERR223631
ERR223632	https://trace.ncbi.nlm.nih.gov/Traces/sra/?run=ERR223632
ERR223633	https://trace.ncbi.nlm.nih.gov/Traces/sra/?run=ERR223633
ERR223634	https://trace.ncbi.nlm.nih.gov/Traces/sra/?run=ERR223634
ERR223635	https://trace.ncbi.nlm.nih.gov/Traces/sra/?run=ERR223635
ERR223636	https://trace.ncbi.nlm.nih.gov/Traces/sra/?run=ERR223636
ERR223637	https://trace.ncbi.nlm.nih.gov/Traces/sra/?run=ERR223637
ERR223638	https://trace.ncbi.nlm.nih.gov/Traces/sra/?run=ERR223638
ERR223639	https://trace.ncbi.nlm.nih.gov/Traces/sra/?run=ERR223639
ERR223640	https://trace.ncbi.nlm.nih.gov/Traces/sra/?run=ERR223640
ERR223641	https://trace.ncbi.nlm.nih.gov/Traces/sra/?run=ERR223641
ERR223642	https://trace.ncbi.nlm.nih.gov/Traces/sra/?run=ERR223642
ERR223643	https://trace.ncbi.nlm.nih.gov/Traces/sra/?run=ERR223643
ERR223644	https://trace.ncbi.nlm.nih.gov/Traces/sra/?run=ERR223644
ERR223645	https://trace.ncbi.nlm.nih.gov/Traces/sra/?run=ERR223645
ERR223646	https://trace.ncbi.nlm.nih.gov/Traces/sra/?run=ERR223646
ERR223647	https://trace.ncbi.nlm.nih.gov/Traces/sra/?run=ERR223647
ERR223648	https://trace.ncbi.nlm.nih.gov/Traces/sra/?run=ERR223648
ERR223649	https://trace.ncbi.nlm.nih.gov/Traces/sra/?run=ERR223649
ERR223650	https://trace.ncbi.nlm.nih.gov/Traces/sra/?run=ERR223650
ERR223651	https://trace.ncbi.nlm.nih.gov/Traces/sra/?run=ERR223651
ERR223652	https://trace.ncbi.nlm.nih.gov/Traces/sra/?run=ERR223652
ERR223653	https://trace.ncbi.nlm.nih.gov/Traces/sra/?run=ERR223653
ERR223654	https://trace.ncbi.nlm.nih.gov/Traces/sra/?run=ERR223654
ERR223655	https://trace.ncbi.nlm.nih.gov/Traces/sra/?run=ERR223655
ERR223656	https://trace.ncbi.nlm.nih.gov/Traces/sra/?run=ERR223656
ERR223657	https://trace.ncbi.nlm.nih.gov/Traces/sra/?run=ERR223657
ERR223658	https://trace.ncbi.nlm.nih.gov/Traces/sra/?run=ERR223658
ERR223659	https://trace.ncbi.nlm.nih.gov/Traces/sra/?run=ERR223659
ERR223660	https://trace.ncbi.nlm.nih.gov/Traces/sra/?run=ERR223660
ERR223661	https://trace.ncbi.nlm.nih.gov/Traces/sra/?run=ERR223661
ERR223662	https://trace.ncbi.nlm.nih.gov/Traces/sra/?run=ERR223662
ERR223663	https://trace.ncbi.nlm.nih.gov/Traces/sra/?run=ERR223663
ERR223664	https://trace.ncbi.nlm.nih.gov/Traces/sra/?run=ERR223664
ERR223665	https://trace.ncbi.nlm.nih.gov/Traces/sra/?run=ERR223665
ERR223666	https://trace.ncbi.nlm.nih.gov/Traces/sra/?run=ERR223666
ERR223667	https://trace.ncbi.nlm.nih.gov/Traces/sra/?run=ERR223667
ERR223668	https://trace.ncbi.nlm.nih.gov/Traces/sra/?run=ERR223668
ERR223669	https://trace.ncbi.nlm.nih.gov/Traces/sra/?run=ERR223669
ERR223670	https://trace.ncbi.nlm.nih.gov/Traces/sra/?run=ERR223670
ERR223671	https://trace.ncbi.nlm.nih.gov/Traces/sra/?run=ERR223671
ERR223672	https://trace.ncbi.nlm.nih.gov/Traces/sra/?run=ERR223672
ERR223673	https://trace.ncbi.nlm.nih.gov/Traces/sra/?run=ERR223673
ERR223674	https://trace.ncbi.nlm.nih.gov/Traces/sra/?run=ERR223674
ERR223675	https://trace.ncbi.nlm.nih.gov/Traces/sra/?run=ERR223675
ERR223676	https://trace.ncbi.nlm.nih.gov/Traces/sra/?run=ERR223676
ERR223677	https://trace.ncbi.nlm.nih.gov/Traces/sra/?run=ERR223677
ERR223678	https://trace.ncbi.nlm.nih.gov/Traces/sra/?run=ERR223678
ERR223679	https://trace.ncbi.nlm.nih.gov/Traces/sra/?run=ERR223679
ERR223680	https://trace.ncbi.nlm.nih.gov/Traces/sra/?run=ERR223680
ERR223681	https://trace.ncbi.nlm.nih.gov/Traces/sra/?run=ERR223681
ERR223682	https://trace.ncbi.nlm.nih.gov/Traces/sra/?run=ERR223682
ERR223683	https://trace.ncbi.nlm.nih.gov/Traces/sra/?run=ERR223683
ERR223684	https://trace.ncbi.nlm.nih.gov/Traces/sra/?run=ERR223684
ERR223685	https://trace.ncbi.nlm.nih.gov/Traces/sra/?run=ERR223685
ERR223686	https://trace.ncbi.nlm.nih.gov/Traces/sra/?run=ERR223686
ERR223687	https://trace.ncbi.nlm.nih.gov/Traces/sra/?run=ERR223687
ERR223688	https://trace.ncbi.nlm.nih.gov/Traces/sra/?run=ERR223688
ERR223689	https://trace.ncbi.nlm.nih.gov/Traces/sra/?run=ERR223689
ERR223690	https://trace.ncbi.nlm.nih.gov/Traces/sra/?run=ERR223690
ERR223691	https://trace.ncbi.nlm.nih.gov/Traces/sra/?run=ERR223691
ERR223692	https://trace.ncbi.nlm.nih.gov/Traces/sra/?run=ERR223692
ERR223693	https://trace.ncbi.nlm.nih.gov/Traces/sra/?run=ERR223693
ERR223694	https://trace.ncbi.nlm.nih.gov/Traces/sra/?run=ERR223694
ERR223695	https://trace.ncbi.nlm.nih.gov/Traces/sra/?run=ERR223695
ERR223696	https://trace.ncbi.nlm.nih.gov/Traces/sra/?run=ERR223696
ERR223697	https://trace.ncbi.nlm.nih.gov/Traces/sra/?run=ERR223697
ERR223698	https://trace.ncbi.nlm.nih.gov/Traces/sra/?run=ERR223698
SRR166115	https://trace.ncbi.nlm.nih.gov/Traces/sra/?run=SRR1661153
SRR166115	https://trace.ncbi.nlm.nih.gov/Traces/sra/?run=SRR1661155
SRR166116	https://trace.ncbi.nlm.nih.gov/Traces/sra/?run=SRR1661167
SRR166116	https://trace.ncbi.nlm.nih.gov/Traces/sra/?run=SRR1661168
SRR166117	https://trace.ncbi.nlm.nih.gov/Traces/sra/?run=SRR1661175
SRR166118	https://trace.ncbi.nlm.nih.gov/Traces/sra/?run=SRR1661183
SRR166119	https://trace.ncbi.nlm.nih.gov/Traces/sra/?run=SRR1661199
SRR166120	https://trace.ncbi.nlm.nih.gov/Traces/sra/?run=SRR1661207
SRR166121	https://trace.ncbi.nlm.nih.gov/Traces/sra/?run=SRR1661211
SRR166122	https://trace.ncbi.nlm.nih.gov/Traces/sra/?run=SRR1661223
SRR166122	https://trace.ncbi.nlm.nih.gov/Traces/sra/?run=SRR1661227
SRR166124	https://trace.ncbi.nlm.nih.gov/Traces/sra/?run=SRR1661242
SRR166124	https://trace.ncbi.nlm.nih.gov/Traces/sra/?run=SRR1661243
SRR166124	https://trace.ncbi.nlm.nih.gov/Traces/sra/?run=SRR1661245
SRR166124	https://trace.ncbi.nlm.nih.gov/Traces/sra/?run=SRR1661249
SRR166125	https://trace.ncbi.nlm.nih.gov/Traces/sra/?run=SRR1661250
SRR166126	https://trace.ncbi.nlm.nih.gov/Traces/sra/?run=SRR1661262
SRR166126	https://trace.ncbi.nlm.nih.gov/Traces/sra/?run=SRR1661265
SRR166127	https://trace.ncbi.nlm.nih.gov/Traces/sra/?run=SRR1661279
SRR166128	https://trace.ncbi.nlm.nih.gov/Traces/sra/?run=SRR1661281
SRR166129	https://trace.ncbi.nlm.nih.gov/Traces/sra/?run=SRR1661292
SRR166131	https://trace.ncbi.nlm.nih.gov/Traces/sra/?run=SRR1661315
SRR166132	https://trace.ncbi.nlm.nih.gov/Traces/sra/?run=SRR1661322
SRR166132	https://trace.ncbi.nlm.nih.gov/Traces/sra/?run=SRR1661323
SRR166132	https://trace.ncbi.nlm.nih.gov/Traces/sra/?run=SRR1661324
SRR166132	https://trace.ncbi.nlm.nih.gov/Traces/sra/?run=SRR1661325
SRR166132	https://trace.ncbi.nlm.nih.gov/Traces/sra/?run=SRR1661326
SRR166132	https://trace.ncbi.nlm.nih.gov/Traces/sra/?run=SRR1661327
SRR166132	https://trace.ncbi.nlm.nih.gov/Traces/sra/?run=SRR1661328
SRR166132	https://trace.ncbi.nlm.nih.gov/Traces/sra/?run=SRR1661329
SRR166133	https://trace.ncbi.nlm.nih.gov/Traces/sra/?run=SRR1661330
SRR166133	https://trace.ncbi.nlm.nih.gov/Traces/sra/?run=SRR1661331
SRR273609	https://trace.ncbi.nlm.nih.gov/Traces/sra/?run=SRR2736093
SRR273609	https://trace.ncbi.nlm.nih.gov/Traces/sra/?run=SRR2736094
SRR273609	https://trace.ncbi.nlm.nih.gov/Traces/sra/?run=SRR2736095
SRR273609	https://trace.ncbi.nlm.nih.gov/Traces/sra/?run=SRR2736096
SRR273609	https://trace.ncbi.nlm.nih.gov/Traces/sra/?run=SRR2736097
SRR273609	https://trace.ncbi.nlm.nih.gov/Traces/sra/?run=SRR2736098
SRR273609	https://trace.ncbi.nlm.nih.gov/Traces/sra/?run=SRR2736099
SRR273610	https://trace.ncbi.nlm.nih.gov/Traces/sra/?run=SRR2736100
SRR273610	https://trace.ncbi.nlm.nih.gov/Traces/sra/?run=SRR2736101
SRR273610	https://trace.ncbi.nlm.nih.gov/Traces/sra/?run=SRR2736102
SRR273610	https://trace.ncbi.nlm.nih.gov/Traces/sra/?run=SRR2736103
SRR273610	https://trace.ncbi.nlm.nih.gov/Traces/sra/?run=SRR2736104
SRR273610	https://trace.ncbi.nlm.nih.gov/Traces/sra/?run=SRR2736105
SRR273610	https://trace.ncbi.nlm.nih.gov/Traces/sra/?run=SRR2736106
SRR273610	https://trace.ncbi.nlm.nih.gov/Traces/sra/?run=SRR2736107
SRR273610	https://trace.ncbi.nlm.nih.gov/Traces/sra/?run=SRR2736108
SRR273610	https://trace.ncbi.nlm.nih.gov/Traces/sra/?run=SRR2736109
SRR273611	https://trace.ncbi.nlm.nih.gov/Traces/sra/?run=SRR2736110
SRR273611	https://trace.ncbi.nlm.nih.gov/Traces/sra/?run=SRR2736111
SRR273611	https://trace.ncbi.nlm.nih.gov/Traces/sra/?run=SRR2736112
SRR273611	https://trace.ncbi.nlm.nih.gov/Traces/sra/?run=SRR2736113
SRR273611	https://trace.ncbi.nlm.nih.gov/Traces/sra/?run=SRR2736114
SRR273611	https://trace.ncbi.nlm.nih.gov/Traces/sra/?run=SRR2736115
SRR273611	https://trace.ncbi.nlm.nih.gov/Traces/sra/?run=SRR2736116
SRR273611	https://trace.ncbi.nlm.nih.gov/Traces/sra/?run=SRR2736117
SRR273611	https://trace.ncbi.nlm.nih.gov/Traces/sra/?run=SRR2736118
SRR273611	https://trace.ncbi.nlm.nih.gov/Traces/sra/?run=SRR2736119
SRR273612	https://trace.ncbi.nlm.nih.gov/Traces/sra/?run=SRR2736120
SRR273612	https://trace.ncbi.nlm.nih.gov/Traces/sra/?run=SRR2736121
SRR273612	https://trace.ncbi.nlm.nih.gov/Traces/sra/?run=SRR2736122
SRR273612	https://trace.ncbi.nlm.nih.gov/Traces/sra/?run=SRR2736123
SRR273612	https://trace.ncbi.nlm.nih.gov/Traces/sra/?run=SRR2736124
SRR273612	https://trace.ncbi.nlm.nih.gov/Traces/sra/?run=SRR2736125
SRR273612	https://trace.ncbi.nlm.nih.gov/Traces/sra/?run=SRR2736126
SRR273612	https://trace.ncbi.nlm.nih.gov/Traces/sra/?run=SRR2736127
SRR273612	https://trace.ncbi.nlm.nih.gov/Traces/sra/?run=SRR2736128
SRR273612	https://trace.ncbi.nlm.nih.gov/Traces/sra/?run=SRR2736129
SRR273613	https://trace.ncbi.nlm.nih.gov/Traces/sra/?run=SRR2736130
SRR273613	https://trace.ncbi.nlm.nih.gov/Traces/sra/?run=SRR2736131
SRR273613	https://trace.ncbi.nlm.nih.gov/Traces/sra/?run=SRR2736132
SRR273613	https://trace.ncbi.nlm.nih.gov/Traces/sra/?run=SRR2736133
SRR273613	https://trace.ncbi.nlm.nih.gov/Traces/sra/?run=SRR2736134
SRR273613	https://trace.ncbi.nlm.nih.gov/Traces/sra/?run=SRR2736135
SRR273613	https://trace.ncbi.nlm.nih.gov/Traces/sra/?run=SRR2736136
SRR273613	https://trace.ncbi.nlm.nih.gov/Traces/sra/?run=SRR2736137
SRR273613	https://trace.ncbi.nlm.nih.gov/Traces/sra/?run=SRR2736138
SRR273613	https://trace.ncbi.nlm.nih.gov/Traces/sra/?run=SRR2736139
SRR273614	https://trace.ncbi.nlm.nih.gov/Traces/sra/?run=SRR2736140
SRR273614	https://trace.ncbi.nlm.nih.gov/Traces/sra/?run=SRR2736141
SRR273614	https://trace.ncbi.nlm.nih.gov/Traces/sra/?run=SRR2736142
SRR273614	https://trace.ncbi.nlm.nih.gov/Traces/sra/?run=SRR2736143
SRR273614	https://trace.ncbi.nlm.nih.gov/Traces/sra/?run=SRR2736144
SRR273614	https://trace.ncbi.nlm.nih.gov/Traces/sra/?run=SRR2736145
SRR273614	https://trace.ncbi.nlm.nih.gov/Traces/sra/?run=SRR2736146
SRR273614	https://trace.ncbi.nlm.nih.gov/Traces/sra/?run=SRR2736147
SRR273614	https://trace.ncbi.nlm.nih.gov/Traces/sra/?run=SRR2736148
SRR273614	https://trace.ncbi.nlm.nih.gov/Traces/sra/?run=SRR2736149
SRR273615	https://trace.ncbi.nlm.nih.gov/Traces/sra/?run=SRR2736150
SRR273615	https://trace.ncbi.nlm.nih.gov/Traces/sra/?run=SRR2736151
SRR273615	https://trace.ncbi.nlm.nih.gov/Traces/sra/?run=SRR2736152
SRR273615	https://trace.ncbi.nlm.nih.gov/Traces/sra/?run=SRR2736153
SRR273615	https://trace.ncbi.nlm.nih.gov/Traces/sra/?run=SRR2736154
SRR273615	https://trace.ncbi.nlm.nih.gov/Traces/sra/?run=SRR2736155
SRR273615	https://trace.ncbi.nlm.nih.gov/Traces/sra/?run=SRR2736156
SRR273615	https://trace.ncbi.nlm.nih.gov/Traces/sra/?run=SRR2736157
SRR273615	https://trace.ncbi.nlm.nih.gov/Traces/sra/?run=SRR2736158
SRR273615	https://trace.ncbi.nlm.nih.gov/Traces/sra/?run=SRR2736159
SRR273616	https://trace.ncbi.nlm.nih.gov/Traces/sra/?run=SRR2736160
SRR273616	https://trace.ncbi.nlm.nih.gov/Traces/sra/?run=SRR2736161
SRR273616	https://trace.ncbi.nlm.nih.gov/Traces/sra/?run=SRR2736162
SRR273616	https://trace.ncbi.nlm.nih.gov/Traces/sra/?run=SRR2736163
SRR273616	https://trace.ncbi.nlm.nih.gov/Traces/sra/?run=SRR2736164
SRR273616	https://trace.ncbi.nlm.nih.gov/Traces/sra/?run=SRR2736165
SRR273616	https://trace.ncbi.nlm.nih.gov/Traces/sra/?run=SRR2736166
SRR273616	https://trace.ncbi.nlm.nih.gov/Traces/sra/?run=SRR2736167
SRR273616	https://trace.ncbi.nlm.nih.gov/Traces/sra/?run=SRR2736168
SRR273616	https://trace.ncbi.nlm.nih.gov/Traces/sra/?run=SRR2736169
SRR273617	https://trace.ncbi.nlm.nih.gov/Traces/sra/?run=SRR2736170
SRR273617	https://trace.ncbi.nlm.nih.gov/Traces/sra/?run=SRR2736171
SRR273617	https://trace.ncbi.nlm.nih.gov/Traces/sra/?run=SRR2736172
SRR273617	https://trace.ncbi.nlm.nih.gov/Traces/sra/?run=SRR2736173
SRR273617	https://trace.ncbi.nlm.nih.gov/Traces/sra/?run=SRR2736174
SRR273617	https://trace.ncbi.nlm.nih.gov/Traces/sra/?run=SRR2736175
SRR273617	https://trace.ncbi.nlm.nih.gov/Traces/sra/?run=SRR2736177
SRR273617	https://trace.ncbi.nlm.nih.gov/Traces/sra/?run=SRR2736179
SRR273618	https://trace.ncbi.nlm.nih.gov/Traces/sra/?run=SRR2736180
SRR273618	https://trace.ncbi.nlm.nih.gov/Traces/sra/?run=SRR2736181
SRR273618	https://trace.ncbi.nlm.nih.gov/Traces/sra/?run=SRR2736182
SRR273618	https://trace.ncbi.nlm.nih.gov/Traces/sra/?run=SRR2736183
SRR273618	https://trace.ncbi.nlm.nih.gov/Traces/sra/?run=SRR2736184
SRR273618	https://trace.ncbi.nlm.nih.gov/Traces/sra/?run=SRR2736185
SRR273618	https://trace.ncbi.nlm.nih.gov/Traces/sra/?run=SRR2736186
SRR273618	https://trace.ncbi.nlm.nih.gov/Traces/sra/?run=SRR2736187
SRR273618	https://trace.ncbi.nlm.nih.gov/Traces/sra/?run=SRR2736188
SRR273618	https://trace.ncbi.nlm.nih.gov/Traces/sra/?run=SRR2736189
SRR273619	https://trace.ncbi.nlm.nih.gov/Traces/sra/?run=SRR2736190
SRR273619	https://trace.ncbi.nlm.nih.gov/Traces/sra/?run=SRR2736191
SRR273619	https://trace.ncbi.nlm.nih.gov/Traces/sra/?run=SRR2736192
SRR273619	https://trace.ncbi.nlm.nih.gov/Traces/sra/?run=SRR2736193
SRR273619	https://trace.ncbi.nlm.nih.gov/Traces/sra/?run=SRR2736194
SRR273619	https://trace.ncbi.nlm.nih.gov/Traces/sra/?run=SRR2736195
SRR273619	https://trace.ncbi.nlm.nih.gov/Traces/sra/?run=SRR2736196
SRR273619	https://trace.ncbi.nlm.nih.gov/Traces/sra/?run=SRR2736197
SRR273619	https://trace.ncbi.nlm.nih.gov/Traces/sra/?run=SRR2736198
SRR273619	https://trace.ncbi.nlm.nih.gov/Traces/sra/?run=SRR2736199
SRR273620	https://trace.ncbi.nlm.nih.gov/Traces/sra/?run=SRR2736200
SRR273620	https://trace.ncbi.nlm.nih.gov/Traces/sra/?run=SRR2736201
SRR273620	https://trace.ncbi.nlm.nih.gov/Traces/sra/?run=SRR2736202
SRR273620	https://trace.ncbi.nlm.nih.gov/Traces/sra/?run=SRR2736203
SRR273620	https://trace.ncbi.nlm.nih.gov/Traces/sra/?run=SRR2736204
SRR273620	https://trace.ncbi.nlm.nih.gov/Traces/sra/?run=SRR2736205
SRR273620	https://trace.ncbi.nlm.nih.gov/Traces/sra/?run=SRR2736206
SRR273620	https://trace.ncbi.nlm.nih.gov/Traces/sra/?run=SRR2736207
SRR273620	https://trace.ncbi.nlm.nih.gov/Traces/sra/?run=SRR2736208
SRR273620	https://trace.ncbi.nlm.nih.gov/Traces/sra/?run=SRR2736209
SRR273621	https://trace.ncbi.nlm.nih.gov/Traces/sra/?run=SRR2736210
SRR273621	https://trace.ncbi.nlm.nih.gov/Traces/sra/?run=SRR2736211
SRR273621	https://trace.ncbi.nlm.nih.gov/Traces/sra/?run=SRR2736212
SRR273621	https://trace.ncbi.nlm.nih.gov/Traces/sra/?run=SRR2736213
SRR273621	https://trace.ncbi.nlm.nih.gov/Traces/sra/?run=SRR2736214
SRR273621	https://trace.ncbi.nlm.nih.gov/Traces/sra/?run=SRR2736215
SRR273621	https://trace.ncbi.nlm.nih.gov/Traces/sra/?run=SRR2736216
SRR273621	https://trace.ncbi.nlm.nih.gov/Traces/sra/?run=SRR2736217
SRR273621	https://trace.ncbi.nlm.nih.gov/Traces/sra/?run=SRR2736218
SRR273621	https://trace.ncbi.nlm.nih.gov/Traces/sra/?run=SRR2736219
SRR273622	https://trace.ncbi.nlm.nih.gov/Traces/sra/?run=SRR2736220
SRR273622	https://trace.ncbi.nlm.nih.gov/Traces/sra/?run=SRR2736221
SRR273622	https://trace.ncbi.nlm.nih.gov/Traces/sra/?run=SRR2736222
SRR273622	https://trace.ncbi.nlm.nih.gov/Traces/sra/?run=SRR2736223
SRR273622	https://trace.ncbi.nlm.nih.gov/Traces/sra/?run=SRR2736224
SRR273622	https://trace.ncbi.nlm.nih.gov/Traces/sra/?run=SRR2736225
SRR273622	https://trace.ncbi.nlm.nih.gov/Traces/sra/?run=SRR2736226
SRR273622	https://trace.ncbi.nlm.nih.gov/Traces/sra/?run=SRR2736227
SRR273622	https://trace.ncbi.nlm.nih.gov/Traces/sra/?run=SRR2736228
SRR273622	https://trace.ncbi.nlm.nih.gov/Traces/sra/?run=SRR2736229
SRR273623	https://trace.ncbi.nlm.nih.gov/Traces/sra/?run=SRR2736230
SRR273623	https://trace.ncbi.nlm.nih.gov/Traces/sra/?run=SRR2736231
SRR273623	https://trace.ncbi.nlm.nih.gov/Traces/sra/?run=SRR2736232
SRR273623	https://trace.ncbi.nlm.nih.gov/Traces/sra/?run=SRR2736233
SRR273623	https://trace.ncbi.nlm.nih.gov/Traces/sra/?run=SRR2736234
SRR273623	https://trace.ncbi.nlm.nih.gov/Traces/sra/?run=SRR2736235
SRR273623	https://trace.ncbi.nlm.nih.gov/Traces/sra/?run=SRR2736236
SRR273623	https://trace.ncbi.nlm.nih.gov/Traces/sra/?run=SRR2736237
SRR273623	https://trace.ncbi.nlm.nih.gov/Traces/sra/?run=SRR2736238
SRR273623	https://trace.ncbi.nlm.nih.gov/Traces/sra/?run=SRR2736239
SRR273624	https://trace.ncbi.nlm.nih.gov/Traces/sra/?run=SRR2736240
SRR273624	https://trace.ncbi.nlm.nih.gov/Traces/sra/?run=SRR2736241
SRR273624	https://trace.ncbi.nlm.nih.gov/Traces/sra/?run=SRR2736242
SRR273624	https://trace.ncbi.nlm.nih.gov/Traces/sra/?run=SRR2736243
SRR273624	https://trace.ncbi.nlm.nih.gov/Traces/sra/?run=SRR2736244
SRR273624	https://trace.ncbi.nlm.nih.gov/Traces/sra/?run=SRR2736245
SRR273624	https://trace.ncbi.nlm.nih.gov/Traces/sra/?run=SRR2736246
SRR273624	https://trace.ncbi.nlm.nih.gov/Traces/sra/?run=SRR2736247
SRR273624	https://trace.ncbi.nlm.nih.gov/Traces/sra/?run=SRR2736248
SRR273624	https://trace.ncbi.nlm.nih.gov/Traces/sra/?run=SRR2736249
SRR273625	https://trace.ncbi.nlm.nih.gov/Traces/sra/?run=SRR2736250
SRR273625	https://trace.ncbi.nlm.nih.gov/Traces/sra/?run=SRR2736251
SRR273625	https://trace.ncbi.nlm.nih.gov/Traces/sra/?run=SRR2736252
SRR273625	https://trace.ncbi.nlm.nih.gov/Traces/sra/?run=SRR2736253
SRR273625	https://trace.ncbi.nlm.nih.gov/Traces/sra/?run=SRR2736254
SRR273625	https://trace.ncbi.nlm.nih.gov/Traces/sra/?run=SRR2736255
SRR273625	https://trace.ncbi.nlm.nih.gov/Traces/sra/?run=SRR2736256
SRR273625	https://trace.ncbi.nlm.nih.gov/Traces/sra/?run=SRR2736257
SRR273625	https://trace.ncbi.nlm.nih.gov/Traces/sra/?run=SRR2736258
SRR273625	https://trace.ncbi.nlm.nih.gov/Traces/sra/?run=SRR2736259
SRR273626	https://trace.ncbi.nlm.nih.gov/Traces/sra/?run=SRR2736260
SRR273626	https://trace.ncbi.nlm.nih.gov/Traces/sra/?run=SRR2736261
SRR273626	https://trace.ncbi.nlm.nih.gov/Traces/sra/?run=SRR2736262
SRR273626	https://trace.ncbi.nlm.nih.gov/Traces/sra/?run=SRR2736263
SRR273626	https://trace.ncbi.nlm.nih.gov/Traces/sra/?run=SRR2736264
SRR273626	https://trace.ncbi.nlm.nih.gov/Traces/sra/?run=SRR2736265
SRR273626	https://trace.ncbi.nlm.nih.gov/Traces/sra/?run=SRR2736266
SRR273626	https://trace.ncbi.nlm.nih.gov/Traces/sra/?run=SRR2736267
SRR273626	https://trace.ncbi.nlm.nih.gov/Traces/sra/?run=SRR2736268
SRR273626	https://trace.ncbi.nlm.nih.gov/Traces/sra/?run=SRR2736269
SRR273627	https://trace.ncbi.nlm.nih.gov/Traces/sra/?run=SRR2736270
SRR273627	https://trace.ncbi.nlm.nih.gov/Traces/sra/?run=SRR2736271
SRR273627	https://trace.ncbi.nlm.nih.gov/Traces/sra/?run=SRR2736272
SRR273627	https://trace.ncbi.nlm.nih.gov/Traces/sra/?run=SRR2736273
SRR273627	https://trace.ncbi.nlm.nih.gov/Traces/sra/?run=SRR2736274
SRR273627	https://trace.ncbi.nlm.nih.gov/Traces/sra/?run=SRR2736275
SRR273627	https://trace.ncbi.nlm.nih.gov/Traces/sra/?run=SRR2736276
SRR273627	https://trace.ncbi.nlm.nih.gov/Traces/sra/?run=SRR2736277
SRR273627	https://trace.ncbi.nlm.nih.gov/Traces/sra/?run=SRR2736278
SRR273627	https://trace.ncbi.nlm.nih.gov/Traces/sra/?run=SRR2736279
SRR273628	https://trace.ncbi.nlm.nih.gov/Traces/sra/?run=SRR2736280
SRR273628	https://trace.ncbi.nlm.nih.gov/Traces/sra/?run=SRR2736281
SRR273628	https://trace.ncbi.nlm.nih.gov/Traces/sra/?run=SRR2736282
SRR273628	https://trace.ncbi.nlm.nih.gov/Traces/sra/?run=SRR2736283
SRR273628	https://trace.ncbi.nlm.nih.gov/Traces/sra/?run=SRR2736284
SRR273628	https://trace.ncbi.nlm.nih.gov/Traces/sra/?run=SRR2736285
SRR273628	https://trace.ncbi.nlm.nih.gov/Traces/sra/?run=SRR2736286
SRR273628	https://trace.ncbi.nlm.nih.gov/Traces/sra/?run=SRR2736287
SRR273628	https://trace.ncbi.nlm.nih.gov/Traces/sra/?run=SRR2736288
SRR273628	https://trace.ncbi.nlm.nih.gov/Traces/sra/?run=SRR2736289
SRR273629	https://trace.ncbi.nlm.nih.gov/Traces/sra/?run=SRR2736290
SRR273629	https://trace.ncbi.nlm.nih.gov/Traces/sra/?run=SRR2736291
SRR273629	https://trace.ncbi.nlm.nih.gov/Traces/sra/?run=SRR2736292
SRR273629	https://trace.ncbi.nlm.nih.gov/Traces/sra/?run=SRR2736293
SRR273629	https://trace.ncbi.nlm.nih.gov/Traces/sra/?run=SRR2736294
SRR273629	https://trace.ncbi.nlm.nih.gov/Traces/sra/?run=SRR2736295
SRR273629	https://trace.ncbi.nlm.nih.gov/Traces/sra/?run=SRR2736296
SRR273629	https://trace.ncbi.nlm.nih.gov/Traces/sra/?run=SRR2736297
SRR273629	https://trace.ncbi.nlm.nih.gov/Traces/sra/?run=SRR2736298
SRR273629	https://trace.ncbi.nlm.nih.gov/Traces/sra/?run=SRR2736299
SRR273630	https://trace.ncbi.nlm.nih.gov/Traces/sra/?run=SRR2736300
SRR273630	https://trace.ncbi.nlm.nih.gov/Traces/sra/?run=SRR2736301
SRR273630	https://trace.ncbi.nlm.nih.gov/Traces/sra/?run=SRR2736302
SRR273630	https://trace.ncbi.nlm.nih.gov/Traces/sra/?run=SRR2736303
SRR273630	https://trace.ncbi.nlm.nih.gov/Traces/sra/?run=SRR2736304
SRR273630	https://trace.ncbi.nlm.nih.gov/Traces/sra/?run=SRR2736305
SRR273630	https://trace.ncbi.nlm.nih.gov/Traces/sra/?run=SRR2736306
SRR334951	https://trace.ncbi.nlm.nih.gov/Traces/sra/?run=SRR3349516
SRR334951	https://trace.ncbi.nlm.nih.gov/Traces/sra/?run=SRR3349518
SRR334952	https://trace.ncbi.nlm.nih.gov/Traces/sra/?run=SRR3349526
SRR334953	https://trace.ncbi.nlm.nih.gov/Traces/sra/?run=SRR3349538
SRR334954	https://trace.ncbi.nlm.nih.gov/Traces/sra/?run=SRR3349544
SRR334954	https://trace.ncbi.nlm.nih.gov/Traces/sra/?run=SRR3349546
SRR334955	https://trace.ncbi.nlm.nih.gov/Traces/sra/?run=SRR3349554
SRR334955	https://trace.ncbi.nlm.nih.gov/Traces/sra/?run=SRR3349557
SRR334956	https://trace.ncbi.nlm.nih.gov/Traces/sra/?run=SRR3349563
SRR334956	https://trace.ncbi.nlm.nih.gov/Traces/sra/?run=SRR3349568
SRR334957	https://trace.ncbi.nlm.nih.gov/Traces/sra/?run=SRR3349573
SRR334957	https://trace.ncbi.nlm.nih.gov/Traces/sra/?run=SRR3349577
SRR334960	https://trace.ncbi.nlm.nih.gov/Traces/sra/?run=SRR3349601
SRR334961	https://trace.ncbi.nlm.nih.gov/Traces/sra/?run=SRR3349615
SRR334965	https://trace.ncbi.nlm.nih.gov/Traces/sra/?run=SRR3349658
SRR334967	https://trace.ncbi.nlm.nih.gov/Traces/sra/?run=SRR3349673
SRR334968	https://trace.ncbi.nlm.nih.gov/Traces/sra/?run=SRR3349688
SRR334972	https://trace.ncbi.nlm.nih.gov/Traces/sra/?run=SRR3349726
SRR335701	https://trace.ncbi.nlm.nih.gov/Traces/sra/?run=SRR3357011
SRR335702	https://trace.ncbi.nlm.nih.gov/Traces/sra/?run=SRR3357028
SRR335707	https://trace.ncbi.nlm.nih.gov/Traces/sra/?run=SRR3357077
SRR335715	https://trace.ncbi.nlm.nih.gov/Traces/sra/?run=SRR3357157
SRR335716	https://trace.ncbi.nlm.nih.gov/Traces/sra/?run=SRR3357160
SRR335718	https://trace.ncbi.nlm.nih.gov/Traces/sra/?run=SRR3357181
SRR335718	https://trace.ncbi.nlm.nih.gov/Traces/sra/?run=SRR3357186
SRR335719	https://trace.ncbi.nlm.nih.gov/Traces/sra/?run=SRR3357191
SRR335719	https://trace.ncbi.nlm.nih.gov/Traces/sra/?run=SRR3357192
SRR335719	https://trace.ncbi.nlm.nih.gov/Traces/sra/?run=SRR3357194
SRR335722	https://trace.ncbi.nlm.nih.gov/Traces/sra/?run=SRR3357229
SRR335724	https://trace.ncbi.nlm.nih.gov/Traces/sra/?run=SRR3357246
SRR335725	https://trace.ncbi.nlm.nih.gov/Traces/sra/?run=SRR3357252
SRR335726	https://trace.ncbi.nlm.nih.gov/Traces/sra/?run=SRR3357260
SRR335726	https://trace.ncbi.nlm.nih.gov/Traces/sra/?run=SRR3357263
SRR335726	https://trace.ncbi.nlm.nih.gov/Traces/sra/?run=SRR3357264
SRR335728	https://trace.ncbi.nlm.nih.gov/Traces/sra/?run=SRR3357288
SRR335728	https://trace.ncbi.nlm.nih.gov/Traces/sra/?run=SRR3357289
SRR335730	https://trace.ncbi.nlm.nih.gov/Traces/sra/?run=SRR3357305
SRR335731	https://trace.ncbi.nlm.nih.gov/Traces/sra/?run=SRR3357314
SRR336060	https://trace.ncbi.nlm.nih.gov/Traces/sra/?run=SRR3360605
SRR336060	https://trace.ncbi.nlm.nih.gov/Traces/sra/?run=SRR3360606
SRR336060	https://trace.ncbi.nlm.nih.gov/Traces/sra/?run=SRR3360607
SRR336060	https://trace.ncbi.nlm.nih.gov/Traces/sra/?run=SRR3360608
SRR336060	https://trace.ncbi.nlm.nih.gov/Traces/sra/?run=SRR3360609
SRR336061	https://trace.ncbi.nlm.nih.gov/Traces/sra/?run=SRR3360610
SRR336061	https://trace.ncbi.nlm.nih.gov/Traces/sra/?run=SRR3360612
SRR336061	https://trace.ncbi.nlm.nih.gov/Traces/sra/?run=SRR3360613
SRR336061	https://trace.ncbi.nlm.nih.gov/Traces/sra/?run=SRR3360614
SRR336061	https://trace.ncbi.nlm.nih.gov/Traces/sra/?run=SRR3360615
SRR336061	https://trace.ncbi.nlm.nih.gov/Traces/sra/?run=SRR3360616
SRR336061	https://trace.ncbi.nlm.nih.gov/Traces/sra/?run=SRR3360617
SRR336061	https://trace.ncbi.nlm.nih.gov/Traces/sra/?run=SRR3360618
SRR336061	https://trace.ncbi.nlm.nih.gov/Traces/sra/?run=SRR3360619
SRR336062	https://trace.ncbi.nlm.nih.gov/Traces/sra/?run=SRR3360622
SRR336062	https://trace.ncbi.nlm.nih.gov/Traces/sra/?run=SRR3360624
SRR336062	https://trace.ncbi.nlm.nih.gov/Traces/sra/?run=SRR3360625
SRR336062	https://trace.ncbi.nlm.nih.gov/Traces/sra/?run=SRR3360627
SRR336062	https://trace.ncbi.nlm.nih.gov/Traces/sra/?run=SRR3360628
SRR336062	https://trace.ncbi.nlm.nih.gov/Traces/sra/?run=SRR3360629
SRR336063	https://trace.ncbi.nlm.nih.gov/Traces/sra/?run=SRR3360630
SRR336063	https://trace.ncbi.nlm.nih.gov/Traces/sra/?run=SRR3360632
SRR336063	https://trace.ncbi.nlm.nih.gov/Traces/sra/?run=SRR3360633
SRR336063	https://trace.ncbi.nlm.nih.gov/Traces/sra/?run=SRR3360634
SRR336063	https://trace.ncbi.nlm.nih.gov/Traces/sra/?run=SRR3360635
SRR336063	https://trace.ncbi.nlm.nih.gov/Traces/sra/?run=SRR3360636
SRR336063	https://trace.ncbi.nlm.nih.gov/Traces/sra/?run=SRR3360637
SRR336063	https://trace.ncbi.nlm.nih.gov/Traces/sra/?run=SRR3360638
SRR336063	https://trace.ncbi.nlm.nih.gov/Traces/sra/?run=SRR3360639
SRR336064	https://trace.ncbi.nlm.nih.gov/Traces/sra/?run=SRR3360640
SRR336064	https://trace.ncbi.nlm.nih.gov/Traces/sra/?run=SRR3360641
SRR336064	https://trace.ncbi.nlm.nih.gov/Traces/sra/?run=SRR3360642
SRR336064	https://trace.ncbi.nlm.nih.gov/Traces/sra/?run=SRR3360644
SRR336064	https://trace.ncbi.nlm.nih.gov/Traces/sra/?run=SRR3360645
SRR336064	https://trace.ncbi.nlm.nih.gov/Traces/sra/?run=SRR3360646
SRR336064	https://trace.ncbi.nlm.nih.gov/Traces/sra/?run=SRR3360647
SRR336064	https://trace.ncbi.nlm.nih.gov/Traces/sra/?run=SRR3360648
SRR336064	https://trace.ncbi.nlm.nih.gov/Traces/sra/?run=SRR3360649
SRR336065	https://trace.ncbi.nlm.nih.gov/Traces/sra/?run=SRR3360650
SRR336065	https://trace.ncbi.nlm.nih.gov/Traces/sra/?run=SRR3360651
SRR336065	https://trace.ncbi.nlm.nih.gov/Traces/sra/?run=SRR3360652
SRR336065	https://trace.ncbi.nlm.nih.gov/Traces/sra/?run=SRR3360653
SRR336065	https://trace.ncbi.nlm.nih.gov/Traces/sra/?run=SRR3360654
SRR336065	https://trace.ncbi.nlm.nih.gov/Traces/sra/?run=SRR3360658
SRR336065	https://trace.ncbi.nlm.nih.gov/Traces/sra/?run=SRR3360659
SRR336066	https://trace.ncbi.nlm.nih.gov/Traces/sra/?run=SRR3360661
SRR336066	https://trace.ncbi.nlm.nih.gov/Traces/sra/?run=SRR3360662
SRR336066	https://trace.ncbi.nlm.nih.gov/Traces/sra/?run=SRR3360663
SRR336066	https://trace.ncbi.nlm.nih.gov/Traces/sra/?run=SRR3360664
SRR336066	https://trace.ncbi.nlm.nih.gov/Traces/sra/?run=SRR3360665
SRR336066	https://trace.ncbi.nlm.nih.gov/Traces/sra/?run=SRR3360667
SRR336066	https://trace.ncbi.nlm.nih.gov/Traces/sra/?run=SRR3360669
SRR336067	https://trace.ncbi.nlm.nih.gov/Traces/sra/?run=SRR3360670
SRR336067	https://trace.ncbi.nlm.nih.gov/Traces/sra/?run=SRR3360671
SRR336067	https://trace.ncbi.nlm.nih.gov/Traces/sra/?run=SRR3360672
SRR336067	https://trace.ncbi.nlm.nih.gov/Traces/sra/?run=SRR3360674
SRR336067	https://trace.ncbi.nlm.nih.gov/Traces/sra/?run=SRR3360675
SRR336067	https://trace.ncbi.nlm.nih.gov/Traces/sra/?run=SRR3360677
SRR336067	https://trace.ncbi.nlm.nih.gov/Traces/sra/?run=SRR3360678
SRR336067	https://trace.ncbi.nlm.nih.gov/Traces/sra/?run=SRR3360679
SRR336068	https://trace.ncbi.nlm.nih.gov/Traces/sra/?run=SRR3360680
SRR336068	https://trace.ncbi.nlm.nih.gov/Traces/sra/?run=SRR3360681
SRR336068	https://trace.ncbi.nlm.nih.gov/Traces/sra/?run=SRR3360683
SRR336068	https://trace.ncbi.nlm.nih.gov/Traces/sra/?run=SRR3360684
SRR336068	https://trace.ncbi.nlm.nih.gov/Traces/sra/?run=SRR3360685
SRR336068	https://trace.ncbi.nlm.nih.gov/Traces/sra/?run=SRR3360686
SRR336068	https://trace.ncbi.nlm.nih.gov/Traces/sra/?run=SRR3360687
SRR336068	https://trace.ncbi.nlm.nih.gov/Traces/sra/?run=SRR3360688
SRR336068	https://trace.ncbi.nlm.nih.gov/Traces/sra/?run=SRR3360689
SRR336069	https://trace.ncbi.nlm.nih.gov/Traces/sra/?run=SRR3360690
SRR336069	https://trace.ncbi.nlm.nih.gov/Traces/sra/?run=SRR3360691
SRR336069	https://trace.ncbi.nlm.nih.gov/Traces/sra/?run=SRR3360692
SRR336069	https://trace.ncbi.nlm.nih.gov/Traces/sra/?run=SRR3360693
SRR336069	https://trace.ncbi.nlm.nih.gov/Traces/sra/?run=SRR3360694
SRR336069	https://trace.ncbi.nlm.nih.gov/Traces/sra/?run=SRR3360696
SRR336069	https://trace.ncbi.nlm.nih.gov/Traces/sra/?run=SRR3360697
SRR336069	https://trace.ncbi.nlm.nih.gov/Traces/sra/?run=SRR3360698
SRR336070	https://trace.ncbi.nlm.nih.gov/Traces/sra/?run=SRR3360700
SRR336070	https://trace.ncbi.nlm.nih.gov/Traces/sra/?run=SRR3360701
SRR336070	https://trace.ncbi.nlm.nih.gov/Traces/sra/?run=SRR3360702
SRR336070	https://trace.ncbi.nlm.nih.gov/Traces/sra/?run=SRR3360703
SRR336070	https://trace.ncbi.nlm.nih.gov/Traces/sra/?run=SRR3360704
SRR336070	https://trace.ncbi.nlm.nih.gov/Traces/sra/?run=SRR3360705
SRR336070	https://trace.ncbi.nlm.nih.gov/Traces/sra/?run=SRR3360706
SRR336070	https://trace.ncbi.nlm.nih.gov/Traces/sra/?run=SRR3360707
SRR336070	https://trace.ncbi.nlm.nih.gov/Traces/sra/?run=SRR3360708
SRR336070	https://trace.ncbi.nlm.nih.gov/Traces/sra/?run=SRR3360709
SRR336071	https://trace.ncbi.nlm.nih.gov/Traces/sra/?run=SRR3360710
SRR336071	https://trace.ncbi.nlm.nih.gov/Traces/sra/?run=SRR3360711
SRR336071	https://trace.ncbi.nlm.nih.gov/Traces/sra/?run=SRR3360712
SRR336071	https://trace.ncbi.nlm.nih.gov/Traces/sra/?run=SRR3360713
SRR336071	https://trace.ncbi.nlm.nih.gov/Traces/sra/?run=SRR3360714
SRR336071	https://trace.ncbi.nlm.nih.gov/Traces/sra/?run=SRR3360715
SRR336071	https://trace.ncbi.nlm.nih.gov/Traces/sra/?run=SRR3360716
SRR336071	https://trace.ncbi.nlm.nih.gov/Traces/sra/?run=SRR3360717
SRR336071	https://trace.ncbi.nlm.nih.gov/Traces/sra/?run=SRR3360718
SRR336071	https://trace.ncbi.nlm.nih.gov/Traces/sra/?run=SRR3360719
SRR336072	https://trace.ncbi.nlm.nih.gov/Traces/sra/?run=SRR3360720
SRR336072	https://trace.ncbi.nlm.nih.gov/Traces/sra/?run=SRR3360721
SRR336072	https://trace.ncbi.nlm.nih.gov/Traces/sra/?run=SRR3360722
SRR336072	https://trace.ncbi.nlm.nih.gov/Traces/sra/?run=SRR3360723
SRR336072	https://trace.ncbi.nlm.nih.gov/Traces/sra/?run=SRR3360725
SRR336072	https://trace.ncbi.nlm.nih.gov/Traces/sra/?run=SRR3360726
SRR336072	https://trace.ncbi.nlm.nih.gov/Traces/sra/?run=SRR3360727
SRR336072	https://trace.ncbi.nlm.nih.gov/Traces/sra/?run=SRR3360728
SRR336072	https://trace.ncbi.nlm.nih.gov/Traces/sra/?run=SRR3360729
SRR336073	https://trace.ncbi.nlm.nih.gov/Traces/sra/?run=SRR3360730
SRR336073	https://trace.ncbi.nlm.nih.gov/Traces/sra/?run=SRR3360731
SRR336073	https://trace.ncbi.nlm.nih.gov/Traces/sra/?run=SRR3360733
SRR336073	https://trace.ncbi.nlm.nih.gov/Traces/sra/?run=SRR3360734
SRR336073	https://trace.ncbi.nlm.nih.gov/Traces/sra/?run=SRR3360735
SRR336073	https://trace.ncbi.nlm.nih.gov/Traces/sra/?run=SRR3360736
SRR336073	https://trace.ncbi.nlm.nih.gov/Traces/sra/?run=SRR3360737
SRR336073	https://trace.ncbi.nlm.nih.gov/Traces/sra/?run=SRR3360738
SRR336074	https://trace.ncbi.nlm.nih.gov/Traces/sra/?run=SRR3360740
SRR336074	https://trace.ncbi.nlm.nih.gov/Traces/sra/?run=SRR3360743
SRR336074	https://trace.ncbi.nlm.nih.gov/Traces/sra/?run=SRR3360745
SRR336074	https://trace.ncbi.nlm.nih.gov/Traces/sra/?run=SRR3360746
SRR336074	https://trace.ncbi.nlm.nih.gov/Traces/sra/?run=SRR3360747
SRR336074	https://trace.ncbi.nlm.nih.gov/Traces/sra/?run=SRR3360748
SRR336074	https://trace.ncbi.nlm.nih.gov/Traces/sra/?run=SRR3360749
SRR336075	https://trace.ncbi.nlm.nih.gov/Traces/sra/?run=SRR3360750
SRR336075	https://trace.ncbi.nlm.nih.gov/Traces/sra/?run=SRR3360751
SRR336075	https://trace.ncbi.nlm.nih.gov/Traces/sra/?run=SRR3360752
SRR336075	https://trace.ncbi.nlm.nih.gov/Traces/sra/?run=SRR3360753
SRR336075	https://trace.ncbi.nlm.nih.gov/Traces/sra/?run=SRR3360754
SRR336075	https://trace.ncbi.nlm.nih.gov/Traces/sra/?run=SRR3360755
SRR336076	https://trace.ncbi.nlm.nih.gov/Traces/sra/?run=SRR3360766
SRR336077	https://trace.ncbi.nlm.nih.gov/Traces/sra/?run=SRR3360771
SRR336077	https://trace.ncbi.nlm.nih.gov/Traces/sra/?run=SRR3360772
SRR336077	https://trace.ncbi.nlm.nih.gov/Traces/sra/?run=SRR3360774
SRR336081	https://trace.ncbi.nlm.nih.gov/Traces/sra/?run=SRR3360810
SRR336081	https://trace.ncbi.nlm.nih.gov/Traces/sra/?run=SRR3360811
SRR336081	https://trace.ncbi.nlm.nih.gov/Traces/sra/?run=SRR3360813
SRR336082	https://trace.ncbi.nlm.nih.gov/Traces/sra/?run=SRR3360827
SRR336082	https://trace.ncbi.nlm.nih.gov/Traces/sra/?run=SRR3360829
SRR336083	https://trace.ncbi.nlm.nih.gov/Traces/sra/?run=SRR3360832
SRR336083	https://trace.ncbi.nlm.nih.gov/Traces/sra/?run=SRR3360836
SRR336084	https://trace.ncbi.nlm.nih.gov/Traces/sra/?run=SRR3360846
SRR336085	https://trace.ncbi.nlm.nih.gov/Traces/sra/?run=SRR3360851
SRR336085	https://trace.ncbi.nlm.nih.gov/Traces/sra/?run=SRR3360854
SRR336086	https://trace.ncbi.nlm.nih.gov/Traces/sra/?run=SRR3360867
SRR336087	https://trace.ncbi.nlm.nih.gov/Traces/sra/?run=SRR3360872
SRR336087	https://trace.ncbi.nlm.nih.gov/Traces/sra/?run=SRR3360876
SRR336088	https://trace.ncbi.nlm.nih.gov/Traces/sra/?run=SRR3360883
SRR336088	https://trace.ncbi.nlm.nih.gov/Traces/sra/?run=SRR3360889
SRR336089	https://trace.ncbi.nlm.nih.gov/Traces/sra/?run=SRR3360890
SRR336089	https://trace.ncbi.nlm.nih.gov/Traces/sra/?run=SRR3360893
SRR336091	https://trace.ncbi.nlm.nih.gov/Traces/sra/?run=SRR3360913
SRR336091	https://trace.ncbi.nlm.nih.gov/Traces/sra/?run=SRR3360917
SRR336092	https://trace.ncbi.nlm.nih.gov/Traces/sra/?run=SRR3360921
SRR336092	https://trace.ncbi.nlm.nih.gov/Traces/sra/?run=SRR3360924
SRR336092	https://trace.ncbi.nlm.nih.gov/Traces/sra/?run=SRR3360926
SRR336093	https://trace.ncbi.nlm.nih.gov/Traces/sra/?run=SRR3360930
SRR336093	https://trace.ncbi.nlm.nih.gov/Traces/sra/?run=SRR3360936
SRR336093	https://trace.ncbi.nlm.nih.gov/Traces/sra/?run=SRR3360939
SRR336094	https://trace.ncbi.nlm.nih.gov/Traces/sra/?run=SRR3360943
SRR336094	https://trace.ncbi.nlm.nih.gov/Traces/sra/?run=SRR3360944
SRR336094	https://trace.ncbi.nlm.nih.gov/Traces/sra/?run=SRR3360947
SRR336094	https://trace.ncbi.nlm.nih.gov/Traces/sra/?run=SRR3360949
SRR336095	https://trace.ncbi.nlm.nih.gov/Traces/sra/?run=SRR3360950
SRR336095	https://trace.ncbi.nlm.nih.gov/Traces/sra/?run=SRR3360953
SRR336096	https://trace.ncbi.nlm.nih.gov/Traces/sra/?run=SRR3360964
SRR336096	https://trace.ncbi.nlm.nih.gov/Traces/sra/?run=SRR3360967
SRR336097	https://trace.ncbi.nlm.nih.gov/Traces/sra/?run=SRR3360970
SRR336098	https://trace.ncbi.nlm.nih.gov/Traces/sra/?run=SRR3360980
SRR336098	https://trace.ncbi.nlm.nih.gov/Traces/sra/?run=SRR3360981
SRR336098	https://trace.ncbi.nlm.nih.gov/Traces/sra/?run=SRR3360982
SRR336098	https://trace.ncbi.nlm.nih.gov/Traces/sra/?run=SRR3360983
SRR336098	https://trace.ncbi.nlm.nih.gov/Traces/sra/?run=SRR3360984
SRR336099	https://trace.ncbi.nlm.nih.gov/Traces/sra/?run=SRR3360991
SRR336099	https://trace.ncbi.nlm.nih.gov/Traces/sra/?run=SRR3360993
SRR336130	https://trace.ncbi.nlm.nih.gov/Traces/sra/?run=SRR3361307
SRR336130	https://trace.ncbi.nlm.nih.gov/Traces/sra/?run=SRR3361308
SRR336131	https://trace.ncbi.nlm.nih.gov/Traces/sra/?run=SRR3361310
SRR336131	https://trace.ncbi.nlm.nih.gov/Traces/sra/?run=SRR3361311
SRR336131	https://trace.ncbi.nlm.nih.gov/Traces/sra/?run=SRR3361312
SRR336131	https://trace.ncbi.nlm.nih.gov/Traces/sra/?run=SRR3361313
SRR336131	https://trace.ncbi.nlm.nih.gov/Traces/sra/?run=SRR3361314
SRR336131	https://trace.ncbi.nlm.nih.gov/Traces/sra/?run=SRR3361315
SRR336131	https://trace.ncbi.nlm.nih.gov/Traces/sra/?run=SRR3361317
SRR336131	https://trace.ncbi.nlm.nih.gov/Traces/sra/?run=SRR3361318
SRR336132	https://trace.ncbi.nlm.nih.gov/Traces/sra/?run=SRR3361320
SRR336132	https://trace.ncbi.nlm.nih.gov/Traces/sra/?run=SRR3361321
SRR336132	https://trace.ncbi.nlm.nih.gov/Traces/sra/?run=SRR3361322
SRR336132	https://trace.ncbi.nlm.nih.gov/Traces/sra/?run=SRR3361324
SRR336132	https://trace.ncbi.nlm.nih.gov/Traces/sra/?run=SRR3361325
SRR336132	https://trace.ncbi.nlm.nih.gov/Traces/sra/?run=SRR3361326
SRR336132	https://trace.ncbi.nlm.nih.gov/Traces/sra/?run=SRR3361328
SRR336132	https://trace.ncbi.nlm.nih.gov/Traces/sra/?run=SRR3361329
SRR336133	https://trace.ncbi.nlm.nih.gov/Traces/sra/?run=SRR3361332
SRR336133	https://trace.ncbi.nlm.nih.gov/Traces/sra/?run=SRR3361333
SRR336133	https://trace.ncbi.nlm.nih.gov/Traces/sra/?run=SRR3361336
SRR336133	https://trace.ncbi.nlm.nih.gov/Traces/sra/?run=SRR3361337
SRR336133	https://trace.ncbi.nlm.nih.gov/Traces/sra/?run=SRR3361338
SRR336134	https://trace.ncbi.nlm.nih.gov/Traces/sra/?run=SRR3361340
SRR336134	https://trace.ncbi.nlm.nih.gov/Traces/sra/?run=SRR3361341
SRR336134	https://trace.ncbi.nlm.nih.gov/Traces/sra/?run=SRR3361342
SRR336134	https://trace.ncbi.nlm.nih.gov/Traces/sra/?run=SRR3361343
SRR336134	https://trace.ncbi.nlm.nih.gov/Traces/sra/?run=SRR3361344
SRR336134	https://trace.ncbi.nlm.nih.gov/Traces/sra/?run=SRR3361345
SRR336134	https://trace.ncbi.nlm.nih.gov/Traces/sra/?run=SRR3361346
SRR336134	https://trace.ncbi.nlm.nih.gov/Traces/sra/?run=SRR3361347
SRR336134	https://trace.ncbi.nlm.nih.gov/Traces/sra/?run=SRR3361349
SRR336135	https://trace.ncbi.nlm.nih.gov/Traces/sra/?run=SRR3361350
SRR336135	https://trace.ncbi.nlm.nih.gov/Traces/sra/?run=SRR3361351
SRR336135	https://trace.ncbi.nlm.nih.gov/Traces/sra/?run=SRR3361352
SRR336135	https://trace.ncbi.nlm.nih.gov/Traces/sra/?run=SRR3361353
SRR336135	https://trace.ncbi.nlm.nih.gov/Traces/sra/?run=SRR3361354
SRR336135	https://trace.ncbi.nlm.nih.gov/Traces/sra/?run=SRR3361355
SRR336135	https://trace.ncbi.nlm.nih.gov/Traces/sra/?run=SRR3361356
